# Supplementary material for: Detection of SARS-CoV-2 by real-time PCR under challenging pre-analytical conditions reveals independence of swab media and cooling chain
Source: Sci Rep. 2021 Jun 30;11:13592. doi: 10.1038/s41598-021-93028-8 (PMC8245405; doi:10.1038/s41598-021-93028-8)
Supplement: Supplementary file 2 — Supplementary Information 2. [file 41598_2021_93028_MOESM2_ESM.xlsx]

## Sheet: Supplementary Table S2 4 °C
Supplementary Table S2
Cq-values and the calculated ΔCq-values for E and S gene of SARS-CoV-2 and the target gene of the other respiratory viruses are listed
for the corresponding storage conditions (3 transport media NaCl, HBSS VTM and UTM at 4 °C)
“Not detectable” signals were set to 45 cycles.
pathogen	Patient_StabilityCorona	days	Cq E	Cq S	Medium	delta Cq E	delta Cq S	temperature °C		SARS-CoV-2	meanCq ± SEM T0 E	meanCq ± SEM T0 S	meanCq ± SEM T4 E	meanCq ± SEM T4 S	meanCq ± SEM T7 E	meanCq ± SEM T7 S	meanCq ± SEM T14 E	meanCq ± SEM T14 S	meanCq ± SEM T28 E	meanCq ± SEM T28 S	p value E	p value ΔCp E	p value S	p value ΔCp S
Sars-CoV2	21	0	22.07	23.31	NaCl	0	0	4		NaCl	22.08 ± 1.211	23.36 ± 1.331	22.64 ± 1.185	24.484 ± 1.413	26.052 ± 1.452	26.24 ± 1.736	25.086 ± 1.1.301	24.69 ± 1.3	22.762 ± 1.248	24.465 ± 1.339	0.7128	0.307	0.7538	0.519
Sars-CoV2	21	4	22.48	23.87	NaCl	0.41	0.56	4		HBSS VTM	21.69 ± 1.020	24.22.96 ± 1.124	24.097 ± 1.260	24.49 ± 1.297	25.253 ± 1.248	24.8 ± 1.229	24.503 ± 1.201	24.04 ± 1.192	21.980 ± 1.071	23.77 ± 1.270
Sars-CoV2	21	7	22.79	26.68	NaCl	0.72	3.37	4
Sars-CoV2	21	14	22.61	25.2	NaCl	0.540124	1.89415	4
Sars-CoV2	21	28	22.28	24.37	NaCl	0.21	1.06	4		Adenovirus	meanCq ± SEM T0	meanCq ± SEM T4	meanCq ± SEM T7	meanCq ± SEM T14	meanCq ± SEM T28	p value	p value ΔCp
Sars-CoV2	21	0	22.19	23.66	HBSS VTM	0	0	4		NaCl	26.513 ± 1.811	25.990 ± 1.595	25.003 ± 1.332	26.157 ± 1.159	25.38 ± 1.440	0.791	0.7135
Sars-CoV2	21	4	22.35	24.19	HBSS VTM	0.16	0.53	4		HBSS VTM	25.743 ± 1.645	25.297 ± 1.614	24.627 ± 1.549	25.73 ± 1.504	24.603 ± 1.550
Sars-CoV2	21	7	22.41	26.22	HBSS VTM	0.22	2.56	4
Sars-CoV2	21	14	22.63	25.88	HBSS VTM	0.435403	2.217	4		Respiratory syncial virus	meanCq ± SEM T0	meanCq ± SEM T4	meanCq ± SEM T7	meanCq ± SEM T14	meanCq ± SEM T28	p value	p value ΔCp
Sars-CoV2	21	28	22.21	24.35	HBSS VTM	0.02	0.69	4		NaCl	24.393 ± 0.049	24.067 ± 0.961	23.333 ± 0.808	24.657 ± 1.141	23.527 ± 1.199	0.304	0.7234
Sars-CoV2	22	0	12.65	13.22	NaCl	0	0	4		HBSS VTM	22.577 ± 0.778	22.803 ± 0.828	22.13 ± 1.006	2.047 ± 1.203	22.030 ± 1.08
Sars-CoV2	22	4	13.99	15.07	NaCl	1.34	1.85	4
Sars-CoV2	22	7	14.3	16.14	NaCl	1.65	2.92	4
Sars-CoV2	22	14	14.48	16.36	NaCl	1.8262	3.13834	4		Rhinovirus	meanCq ± SEM T0	meanCq ± SEM T4	meanCq ± SEM T7	meanCq ± SEM T14	meanCq ± SEM T28	p value	p value ΔCp
Sars-CoV2	22	28	14.24	14.89	NaCl	1.59	1.67	4		NaCl	24.047 ± 0.687	23.873 ± 1.041	23.893 ± 1.369	24.903 ± 1.415	22.5 ± 1.38	0.159	0.101
Sars-CoV2	22	0	13.74	14.53	HBSS VTM	0	0	4		HBSS VTM	2.08 ± 0.352	21.663 ± 0.258	21.227 ± 0.078	22.147 ± 0.187	20.793 ± 0.548
Sars-CoV2	22	4	14.75	15.69	HBSS VTM	1.01	1.16	4
Sars-CoV2	22	7	14.11	16.59	HBSS VTM	0.37	2.06	4
Sars-CoV2	22	14	14.01	15.53	HBSS VTM	0.267042	1.00015	4		Influenza A	meanCq ± SEM T0	meanCq ± SEM T4	meanCq ± SEM T7	meanCq ± SEM T14	meanCq ± SEM T28	p value	p value ΔCp
Sars-CoV2	22	28	13.87	14.27	HBSS VTM	0.13	-0.26	4		NaCl	30.723 ± 1.149	30.907 ± 1.441	30.377 ± 1.276	31.057 ± 1.4	29.66 ± 1.455	0.741	0.868
Sars-CoV2	23	0	27.89	29.78	NaCl	0	0	4		HBSS VTM	29.95 ± 1.009	30.023 ± 1.446	30.033 ± 1.75	30.327 ± 1.394	28.987 ± 1.333
Sars-CoV2	23	4	29.57	33.78	NaCl	1.68	4	4
Sars-CoV2	23	7	29.04	34.13	NaCl	1.15	4.35	4
Sars-CoV2	23	14	30.64	33.5	NaCl	2.74765	3.7182	4		MPV	meanCq ± SEM T0	meanCq ± SEM T4	meanCq ± SEM T7	meanCq ± SEM T14	meanCq ± SEM T28	p value	p value ΔCp
Sars-CoV2	23	28	30.74	32.08	NaCl	2.85	2.3	4		NaCl	25.9 ± 1.357	28.06 ± 1.201	26.103 ± 1.211	27.553 ± 1.46	26.17 ± 1.279	0.131	0.15
Sars-CoV2	23	0	27.79	30.07	HBSS VTM	0	0	4		HBSS VTM	23.98 ± 0.618	24.053 ± 0.388	23.577 ± 0.768	25.367 ± 1.225	23.923 ± 1.092
Sars-CoV2	23	4	29.54	32.62	HBSS VTM	1.75	2.55	4
Sars-CoV2	23	7	28.5	34.25	HBSS VTM	0.71	4.18	4
Sars-CoV2	23	14	28.56	31.48	HBSS VTM	0.768472	1.41188	4
Sars-CoV2	23	28	28.68	30.82	HBSS VTM	0.89	0.75	4
Sars-CoV2	24	0	21.27	22.2	NaCl	0	0	4
Sars-CoV2	24	4	21.72	22.92	NaCl	0.45	0.72	4
Sars-CoV2	24	7	22.24	26.14	NaCl	0.97	3.94	4
Sars-CoV2	24	14	21.82	24.2	NaCl	0.553038	2.00052	4
Sars-CoV2	24	28	21.48	22.7	NaCl	0.21	0.5	4
Sars-CoV2	24	0	20.88	22.04	HBSS VTM	0	0	4
Sars-CoV2	24	4	21.05	21.97	HBSS VTM	0.17	-0.07	4
Sars-CoV2	24	7	21.13	23.7	HBSS VTM	0.25	1.66	4
Sars-CoV2	24	14	21.15	23.68	HBSS VTM	0.271194	1.6414	4
Sars-CoV2	24	28	20.83	22.02	HBSS VTM	-0.05	-0.02	4
Sars-CoV2	25	0	22.41	23.84	NaCl	0	0	4
Sars-CoV2	25	4	21.84	23.62	NaCl	-0.57	-0.22	4
Sars-CoV2	25	7	22.5	25.71	NaCl	0.09	1.87	4
Sars-CoV2	25	14	22.02	23.87	NaCl	-0.39165	0.0339452	4
Sars-CoV2	25	28	22.3	24.59	NaCl	-0.11	0.75	4
Sars-CoV2	25	0	20.71	21.47	Medium	0	0	4
Sars-CoV2	25	4	21.36	23.13	Medium	0.65	1.66	4
Sars-CoV2	25	7	21.55	25.34	Medium	0.84	3.87	4
Sars-CoV2	25	14	21.44	23.68	Medium	0.73	2.2101	4
Sars-CoV2	25	28	21.26	23.19	Medium	0.55	1.72	4
Sars-CoV2	26	0	21.55	22.81	NaCl	0	0	4
Sars-CoV2	26	4	22.12	23.75	NaCl	0.57	0.94	4
Sars-CoV2	26	7	21.68	24.13	NaCl	0.13	1.32	4
Sars-CoV2	26	14	22.28	24.72	NaCl	0.73	1.90884	4
Sars-CoV2	26	28	21.74	23.42	NaCl	0.19	0.61	4
Sars-CoV2	26	0	20.89	22.03	HBSS VTM	0	0	4
Sars-CoV2	26	4	21.95	24.83	HBSS VTM	1.06	2.8	4
Sars-CoV2	26	7	21.15	24.54	HBSS VTM	0.26	2.51	4
Sars-CoV2	26	14	21.17	23.24	HBSS VTM	0.28	1.21151	4
Sars-CoV2	26	28	20.81	22.2	HBSS VTM	-0.08	0.17	4
Sars-CoV2	27	0	21.93	22.84	NaCl	0	0	4
Sars-CoV2	27	4	22.65	23.99	NaCl	0.72	1.15	4
Sars-CoV2	27	7	22.65	25.24	NaCl	0.72	2.4	4
Sars-CoV2	27	14	22.67	24.86	NaCl	0.74	2.02392	4
Sars-CoV2	27	28	22.51	24.14	NaCl	0.58	1.3	4
Sars-CoV2	27	0	20.43	21.56	HBSS VTM	0	0	4
Sars-CoV2	27	4	21.21	22.79	HBSS VTM	0.78	1.23	4
Sars-CoV2	27	7	20.91	23.44	HBSS VTM	0.48	1.88	4
Sars-CoV2	27	14	20.74	22.82	HBSS VTM	0.31	1.25945	4
Sars-CoV2	27	28	20.77	22.24	HBSS VTM	0.34	0.68	4
Sars-CoV2	28	0	19.05	20.12	NaCl	0	0	4
Sars-CoV2	28	4	19.52	21.19	NaCl	0.47	1.07	4
Sars-CoV2	28	7	20.09	22.93	NaCl	1.04	2.81	4
Sars-CoV2	28	14	19.34	21.3	NaCl	0.29	1.17937	4
Sars-CoV2	28	28	19.8	21.95	NaCl	0.75	1.83	4
Sars-CoV2	28	0	18.53	19.64	HBSS VTM	0	0	4
Sars-CoV2	28	4	18.18	18.9	HBSS VTM	-0.35	-0.74	4
Sars-CoV2	28	7	18.9	21.35	HBSS VTM	0.37	1.71	4
Sars-CoV2	28	14	18.84	20.52	HBSS VTM	0.31	0.880461	4
Sars-CoV2	28	28	19.05	20.9	HBSS VTM	0.52	1.26	4
Sars-CoV2	29	0	26.88	28.84	NaCl	0	0	4
Sars-CoV2	29	4	26.37	28.73	NaCl	-0.51	-0.11	4
Sars-CoV2	29	7	27.79	33.32	NaCl	0.91	4.48	4
Sars-CoV2	29	14	26.69	29.3	NaCl	-0.19	0.4632	4
Sars-CoV2	29	28	27.2	30.28	NaCl	0.32	1.44	4
Sars-CoV2	29	0	25.53	27.09	HBSS VTM	0	0	4
Sars-CoV2	29	4	25.83	27.39	HBSS VTM	0.3	0.3	4
Sars-CoV2	29	7	26.32	30.4	HBSS VTM	0.79	3.31	4
Sars-CoV2	29	14	26.62	30.17	HBSS VTM	1.09	3.07574	4
Sars-CoV2	29	28	26.79	30.82	HBSS VTM	1.26	3.73	4
Sars-CoV2	30	0	23.05	23.84	NaCl	0	0	4
Sars-CoV2	30	4	24.16	24.56	NaCl	1.11	0.72	4
Sars-CoV2	30	7	24.12	25.33	NaCl	1.07	1.49	4
Sars-CoV2	30	14	24.01	25.38	NaCl	0.96	1.5395	4
Sars-CoV2	30	28	24.05	24.52	NaCl	1	0.68	4
Sars-CoV2	30	0	22.38	23.25	HBSS VTM	0	0	4
Sars-CoV2	30	4	23.06	23.53	HBSS VTM	0.68	0.28	4
Sars-CoV2	30	7	23.83	25.41	HBSS VTM	1.45	2.16	4
Sars-CoV2	30	14	23.33	24.8	HBSS VTM	0.95	1.54566	4
Sars-CoV2	30	28	22.99	23.37	HBSS VTM	0.61	0.12	4
Sars-CoV2	31	0	24.18	26.16	NaCl	0	0	4
Sars-CoV2	31	4	24.59	27.84	NaCl	0.41	1.68	4
Sars-CoV2	31	7	24.28	26.82	NaCl	0.1	0.66	4
Sars-CoV2	31	14	24.34	27.26	NaCl	0.16	1.09646	4
Sars-CoV2	31	28	24.04	26.18	NaCl	-0.14	0.02	4
Sars-CoV2	31	0	23.94	25.96	HBSS VTM	0	0	4
Sars-CoV2	31	4	23.55	25.86	HBSS VTM	-0.39	-0.1	4
Sars-CoV2	31	7	23.37	26.03	HBSS VTM	-0.57	0.07	4
Sars-CoV2	31	14	23.32	26.39	HBSS VTM	-0.62	0.428631	4
Sars-CoV2	31	28	23.18	25.56	HBSS VTM	-0.76	-0.4	4
Sars-CoV2	32	0	23.96	25.06	NaCl	0	0	4
Sars-CoV2	32	4			NaCl			4
Sars-CoV2	32	7	24.25	26.74	NaCl	0.29	1.68	4
Sars-CoV2	32	14	23.43	25.29	NaCl	-0.53	0.228637	4
Sars-CoV2	32	28	23.6	25.54	NaCl	-0.36	0.48	4
Sars-CoV2	32	0	23.27	24.23	HBSS VTM	0	0	4
Sars-CoV2	32	4	24.63	28.26	HBSS VTM	1.36	4.03	4
Sars-CoV2	32	7	23.54	25.76	HBSS VTM	0.27	1.53	4
Sars-CoV2	32	14	23.33	25.85	HBSS VTM	0.06	1.61609	4
Sars-CoV2	32	28	23.32	25.5	HBSS VTM	0.05	1.27	4
pathogen	Patient_StabilityCorona	days	Cq target	Medium	delta Cq	temperature °C
Adenovirus	1	0	29.79	NaCl	0	4
Adenovirus	1	4	28.68	NaCl	-1.11	4
Adenovirus	1	7	27.47	NaCl	-2.32	4
Adenovirus	1	14	28.22	NaCl	-1.57	4
Adenovirus	1	28	27.71	NaCl	-2.08	4
Adenovirus	1	0	28.5	HBSS VTM	0	4
Adenovirus	1	4	28.19	HBSS VTM	-0.31	4
Adenovirus	1	7	27.42	HBSS VTM	-1.08	4
Adenovirus	1	14	28.42	HBSS VTM	-0.08	4
Adenovirus	1	28	27.47	HBSS VTM	-1.03	4
Adenovirus	2	0	26.21	NaCl	0	4
Adenovirus	2	4	26.13	NaCl	-0.08	4
Adenovirus	2	7	24.64	NaCl	-1.57	4
Adenovirus	2	14	26.04	NaCl	-0.17	4
Adenovirus	2	28	25.68	NaCl	-0.53	4
Adenovirus	2	0	25.92	HBSS VTM	0	4
Adenovirus	2	4	25.09	HBSS VTM	-0.83	4
Adenovirus	2	7	24.39	HBSS VTM	-1.53	4
Adenovirus	2	14	25.55	HBSS VTM	-0.37	4
Adenovirus	2	28	24.19	HBSS VTM	-1.73	4
Adenovirus	3	0	23.54	NaCl	0	4
Adenovirus	3	4	23.16	NaCl	-0.38	4
Adenovirus	3	7	22.9	NaCl	-0.64	4
Adenovirus	3	14	24.21	NaCl	0.67	4
Adenovirus	3	28	22.75	NaCl	-0.79	4
Adenovirus	3	0	22.81	HBSS VTM	0	4
Adenovirus	3	4	22.61	HBSS VTM	-0.2	4
Adenovirus	3	7	22.07	HBSS VTM	-0.74	4
Adenovirus	3	14	23.22	HBSS VTM	0.41	4
Adenovirus	3	28	22.15	HBSS VTM	-0.66	4
Respiratory syncial virus	1	0	24.36	NaCl	0	4
Respiratory syncial virus	1	4	22.29	NaCl	-2.07	4
Respiratory syncial virus	1	7	22.04	NaCl	-2.32	4
Respiratory syncial virus	1	14	22.4	NaCl	-1.96	4
Respiratory syncial virus	1	28	21.15	NaCl	-3.21	4
Respiratory syncial virus	1	0	21.04	HBSS VTM	0	4
Respiratory syncial virus	1	4	21.17	HBSS VTM	0.13	4
Respiratory syncial virus	1	7	20.25	HBSS VTM	-0.79	4
Respiratory syncial virus	1	14	20.86	HBSS VTM	-0.18	4
Respiratory syncial virus	1	28	20.13	HBSS VTM	-0.91	4
Respiratory syncial virus	2	0	24.49	NaCl	0	4
Respiratory syncial virus	2	4	25.59	NaCl	1.1	4
Respiratory syncial virus	2	7	24.82	NaCl	0.33	4
Respiratory syncial virus	2	14	26.08	NaCl	1.59	4
Respiratory syncial virus	2	28	24.99	NaCl	0.5	4
Respiratory syncial virus	2	0	23.56	HBSS VTM	0	4
Respiratory syncial virus	2	4	23.38	HBSS VTM	-0.18	4
Respiratory syncial virus	2	7	22.45	HBSS VTM	-1.11	4
Respiratory syncial virus	2	14	23.27	HBSS VTM	-0.29	4
Respiratory syncial virus	2	28	22.09	HBSS VTM	-1.47	4
Respiratory syncial virus	3	0	24.33	NaCl	0	4
Respiratory syncial virus	3	4	24.32	NaCl	-0.01	4
Respiratory syncial virus	3	7	23.14	NaCl	-1.19	4
Respiratory syncial virus	3	14	25.49	NaCl	1.16	4
Respiratory syncial virus	3	28	24.44	NaCl	0.11	4
Respiratory syncial virus	3	0	23.13	HBSS VTM	0	4
Respiratory syncial virus	3	4	23.86	HBSS VTM	0.73	4
Respiratory syncial virus	3	7	23.69	HBSS VTM	0.56	4
Respiratory syncial virus	3	14	25.01	HBSS VTM	1.88	4
Respiratory syncial virus	3	28	23.87	HBSS VTM	0.74	4
Rhinovirus	1	0	22.88	NaCl	0	4
Rhinovirus	1	4	22.18	NaCl	-0.7	4
Rhinovirus	1	7	21.55	NaCl	-1.33	4
Rhinovirus	1	14	22.46	NaCl	-0.42	4
Rhinovirus	1	28	20.56	NaCl	-2.32	4
Rhinovirus	1	0	22.41	HBSS VTM	0	4
Rhinovirus	1	4	21.39	HBSS VTM	-1.02	4
Rhinovirus	1	7	21.37	HBSS VTM	-1.04	4
Rhinovirus	1	14	21.8	HBSS VTM	-0.61	4
Rhinovirus	1	28	19.72	HBSS VTM	-2.69	4
Rhinovirus	2	0	25.26	NaCl	0	4
Rhinovirus	2	4	25.77	NaCl	0.51	4
Rhinovirus	2	7	26.29	NaCl	1.03	4
Rhinovirus	2	14	27.36	NaCl	2.1	4
Rhinovirus	2	28	25.17	NaCl	-0.09	4
Rhinovirus	2	0	23.6	HBSS VTM	0	4
Rhinovirus	2	4	21.42	HBSS VTM	-2.18	4
Rhinovirus	2	7	21.1	HBSS VTM	-2.5	4
Rhinovirus	2	14	22.2	HBSS VTM	-1.4	4
Rhinovirus	2	28	21.52	HBSS VTM	-2.08	4
Rhinovirus	3	0	24	NaCl	0	4
Rhinovirus	3	4	23.67	NaCl	-0.33	4
Rhinovirus	3	7	23.84	NaCl	-0.16	4
Rhinovirus	3	14	24.89	NaCl	0.89	4
Rhinovirus	3	28	21.77	NaCl	-2.23	4
Rhinovirus	3	0	23.23	HBSS VTM	0	4
Rhinovirus	3	4	22.18	HBSS VTM	-1.05	4
Rhinovirus	3	7	21.21	HBSS VTM	-2.02	4
Rhinovirus	3	14	22.44	HBSS VTM	-0.79	4
Rhinovirus	3	28	21.14	HBSS VTM	-2.09	4
Influenza A	1	0	31.26	NaCl	0	4
Influenza A	1	4	30.89	NaCl	-0.37	4
Influenza A	1	7	30.41	NaCl	-0.85	4
Influenza A	1	14	31	NaCl	-0.26	4
Influenza A	1	28	29.49	NaCl	-1.77	4
Influenza A	1	0	30.37	HBSS VTM	0	4
Influenza A	1	4	30.28	HBSS VTM	-0.09	4
Influenza A	1	7	29.49	HBSS VTM	-0.88	4
Influenza A	1	14	30.57	HBSS VTM	0.2	4
Influenza A	1	28	29.32	HBSS VTM	-1.05	4
Influenza A	2	0	28.52	NaCl	0	4
Influenza A	2	4	28.42	NaCl	-0.1	4
Influenza A	2	7	28.15	NaCl	-0.37	4
Influenza A	2	14	28.66	NaCl	0.14	4
Influenza A	2	28	27.23	NaCl	-1.29	4
Influenza A	2	0	28.03	HBSS VTM	0	4
Influenza A	2	4	27.4	HBSS VTM	-0.63	4
Influenza A	2	7	27.31	HBSS VTM	-0.72	4
Influenza A	2	14	27.8	HBSS VTM	-0.23	4
Influenza A	2	28	26.53	HBSS VTM	-1.5	4
Influenza A	3	0	32.39	NaCl	0	4
Influenza A	3	4	33.41	NaCl	1.02	4
Influenza A	3	7	32.57	NaCl	0.18	4
Influenza A	3	14	33.51	NaCl	1.12	4
Influenza A	3	28	32.26	NaCl	-0.13	4
Influenza A	3	0	31.45	HBSS VTM	0	4
Influenza A	3	4	32.39	HBSS VTM	0.94	4
Influenza A	3	7	33.3	HBSS VTM	1.85	4
Influenza A	3	14	32.61	HBSS VTM	1.16	4
Influenza A	3	28	31.11	HBSS VTM	-0.34	4
MPV	1	0	28.41	NaCl	0	4
MPV	1	4	29.33	NaCl	0.92	4
MPV	1	7	28.45	NaCl	0.04	4
MPV	1	14	29.79	NaCl	1.38	4
MPV	1	28	28.29	NaCl	-0.12	4
MPV	1	0	23.47	HBSS VTM	0	4
MPV	1	4	23.66	HBSS VTM	0.19	4
MPV	1	7	23.1	HBSS VTM	-0.37	4
MPV	1	14	24.62	HBSS VTM	1.15	4
MPV	1	28	23.33	HBSS VTM	-0.14	4
MPV	2	0	25.54	NaCl	0	4
MPV	2	4	25.66	NaCl	0.12	4
MPV	2	7	25.45	NaCl	-0.09	4
MPV	2	14	28.06	NaCl	2.52	4
MPV	2	28	26.35	NaCl	0.81	4
MPV	2	0	25.21	HBSS VTM	0	4
MPV	2	4	24.83	HBSS VTM	-0.38	4
MPV	2	7	25.08	HBSS VTM	-0.13	4
MPV	2	14	27.76	HBSS VTM	2.55	4
MPV	2	28	26.04	HBSS VTM	0.83	4
MPV	3	0	23.75	NaCl	0	4
MPV	3	4	29.19	NaCl	5.44	4
MPV	3	7	24.41	NaCl	0.66	4
MPV	3	14	24.81	NaCl	1.06	4
MPV	3	28	23.87	NaCl	0.12	4
MPV	3	0	23.26	HBSS VTM	0	4
MPV	3	4	23.67	HBSS VTM	0.41	4
MPV	3	7	22.55	HBSS VTM	-0.71	4
MPV	3	14	23.72	HBSS VTM	0.46	4
MPV	3	28	22.4	HBSS VTM	-0.86	4

## Sheet: Supplementary Table S2  21 °C
Supplementary Table S2
Cq-values and the calculated ΔCq-values for E and S gene of SARS-CoV-2 and the target gene of the other respiratory viruses are listed
for the corresponding storage conditions (3 transport media NaCl, HBSS VTM and UTM at 21 °C)
“Not detectable” signals were set to 45 cycles.
											SARS-CoV-2
												meanCq ± SEM T0 E	meanCq ± SEM T0 S	meanCq ± SEM T4 E	meanCq ± SEM T4 S	meanCq ± SEM T7 E	meanCq ± SEM T7 S	meanCq ± SEM T14 E	meanCq ± SEM T14 S	meanCq ± SEM T28 E	meanCq ± SEM T28 S	p value E	p value ΔCp E	p value S	p value ΔCp S
pathogen	Patient_StabilityCorona	days	Cq E	Cq S	Medium	delta Cq E	delta Cq S	temperature °C			NaCl	23.302 ± 0.996	24.599 ± 1.030	12.751 ± 2.618	17.181 ± 3.074	23.774 ± 1.077	22.892 ± 2.235	17.053 ± 2.425	22.933 ± 2.234	13.441 ± 2.915	17.953 ± 3.51	0.829	0.142	0.925	0.4415
Sars-CoV2	21	0	22.07	23.31	NaCl	0	0	21			HBSS VTM	22.619 ± 1.024	24.516 ± 1.212	12.375 ± 2.529	16.969 ± 3.040	21.804 ± 1.485	20.823 ± 2.503	19.161 ± 2.162	26.114 ± 1.304	12.136 ± 2.476	16.001 ± 2.891
Sars-CoV2	21	4	23.27	26.12	NaCl	1.2	2.81	21
Sars-CoV2	21	7	23.03	27.43	NaCl	0.96	4.12	21
Sars-CoV2	21	14	22.68	25.31	NaCl	0.607513	2.00365	21			Adenovirus	meanCq ± SEM T0	meanCq ± SEM T4	meanCq ± SEM T7	meanCq ± SEM T14	meanCq ± SEM T28	p value	p value ΔCp
Sars-CoV2	21	28	22.63	25.2	NaCl	0.56	1.89	21			NaCl	26.513 ± 1.811	25.897 ± 1.564	25.617 ± 1.507	26.09 ± 1.217	26.417 ± 0.888	0.798	0.736
Sars-CoV2	21	0	22.19	23.66	HBSS VTM	0	0	21			HBSS VTM	25.743 ± 1.645	25.817 ± 1.770	24.920 ± 1.459	26.003 ± 1.505	25.343 ± 1.397
Sars-CoV2	21	4	23.23	26.36	HBSS VTM	1.04	2.7	21
Sars-CoV2	21	7	22.37	25.2	HBSS VTM	0.18	1.54	21			Respiratory syncial virus	meanCq ± SEM T0	meanCq ± SEM T4	meanCq ± SEM T7	meanCq ± SEM T14	meanCq ± SEM T28	p value	p value ΔCp
Sars-CoV2	21	14	22.92	25.12	HBSS VTM	0.734005	1.45808	21			NaCl	24.393 ± 0.049	23.56 ± 0.97	24.19 ± 1.083	25.16 ± 1.254	26.583 ± 2.612	0.172	0.66
Sars-CoV2	21	28	23.73	26.02	HBSS VTM	1.54	2.36	21			HBSS VTM	22.577 ± 0.778	22.75 ± 0.747	21.983 ± 0.81	22.977 ± 0.804	21.863 ± 1.049
Sars-CoV2	22	0	12.65	13.22	NaCl	0	0	21
Sars-CoV2	22	4	13.79	14.61	NaCl	1.14	1.39	21
Sars-CoV2	22	7	13.26	15.45	NaCl	0.61	2.23	21			Rhinovirus	meanCq ± SEM T0	meanCq ± SEM T4	meanCq ± SEM T7	meanCq ± SEM T14	meanCq ± SEM T28	p value	p value ΔCp
Sars-CoV2	22	14	13.84	15.36	NaCl	1.18514	2.14106	21			NaCl	24.047 ± 0.687	22.987 ± 0.976	23.343 ± 1.601	24.433 ± 0.955	24.083 ± 1.37	0.839	0.064
Sars-CoV2	22	28	14.47	15.85	NaCl	1.82227	2.62927	21			HBSS VTM	2.08 ± 0.352	22.927 ± 0.578	22.883 ± 0.295	24.923 ± 0.429	26.213 ± 0.594
Sars-CoV2	22	0	13.74	14.53	HBSS VTM	0	0	21
Sars-CoV2	22	4	13.71	14.33	HBSS VTM	-0.03	-0.2	21
Sars-CoV2	22	7	13.71	15.6	HBSS VTM	-0.03	1.07	21			Influenza A	meanCq ± SEM T0	meanCq ± SEM T4	meanCq ± SEM T7	meanCq ± SEM T14	meanCq ± SEM T28	p value	p value ΔCp
Sars-CoV2	22	14	13.65	14.61	HBSS VTM	-0.09	0.08	21			NaCl	30.723 ± 1.149	30.96± 1.628	30.7 ± 1.542	31.857 ± 1.492	33.517 ± 2.727	0.575	0.555
Sars-CoV2	22	28	14.74	15.21	HBSS VTM	1	0.68	21			HBSS VTM	29.95 ± 1.009	30.477 ± 1.375	30.1 ± 1.284	30.533 ± 1.648	30.157 ± 1.433
Sars-CoV2	23	0	27.89	29.78	NaCl	0	0	21
Sars-CoV2	23	4	30.6	33.16	NaCl	2.71	3.38	21
Sars-CoV2	23	7	30.05	36.5	NaCl	2.16	6.72	21			MPV	meanCq ± SEM T0	meanCq ± SEM T4	meanCq ± SEM T7	meanCq ± SEM T14	meanCq ± SEM T28	p value	p value ΔCp
Sars-CoV2	23	14	31.02	34.37	NaCl	3.13012	4.59436	21			NaCl	25.9 ± 1.357	26.08 ± 1.326	26.227 ± 1.513	28.147 ± 1.517	27.36 ± 1.346	0.68	0.448
Sars-CoV2	23	28	31.57	45	NaCl	3.68	15.22	21			HBSS VTM	23.98 ± 0.618	25.12 ± 0.559	25.607 ± 1.77	27.67 ± 2.967	26.417 ± 2.778
Sars-CoV2	23	0	27.79	30.07	HBSS VTM	0	0	21
Sars-CoV2	23	4	29.21	31.15	HBSS VTM	1.42	1.08	21
Sars-CoV2	23	7	29.2	35.81	HBSS VTM	1.41	5.74	21
Sars-CoV2	23	14	28.86	32.65	HBSS VTM	1.06775	2.57567	21
Sars-CoV2	23	28	29.35	35.34	HBSS VTM	1.56	5.27	21
Sars-CoV2	24	0	21.27	22.2	NaCl	0	0	21
Sars-CoV2	24	4	22.48	25.46	NaCl	1.21	3.26	21
Sars-CoV2	24	7	21.52	24.24	NaCl	0.25	2.04	21
Sars-CoV2	24	14	22.09	24.26	NaCl	0.819926	2.05987	21
Sars-CoV2	24	28	21.95	23.93	NaCl	0.68	1.73	21
Sars-CoV2	24	0	20.88	22.04	HBSS VTM	0	0	21
Sars-CoV2	24	4	22.54	26.61	HBSS VTM	1.66	4.57	21
Sars-CoV2	24	7	21.08	23.72	HBSS VTM	0.2	1.68	21
Sars-CoV2	24	14	21.67	23.85	HBSS VTM	0.788182	1.81145	21
Sars-CoV2	24	28	21.04	22.32	HBSS VTM	0.16	0.28	21
Sars-CoV2	25	0	22.41	23.84	NaCl	0	0	21
Sars-CoV2	25	4	22.32	24.34	NaCl	-0.09	0.5	21
Sars-CoV2	25	7	22.41	26.02	NaCl	0	2.18	21
Sars-CoV2	25	14	22.69	24.79	NaCl	0.282848	0.949828	21
Sars-CoV2	25	28	23.17	25.36	NaCl	0.76	1.52	21
Sars-CoV2	25	0	20.71	21.47	HBSS VTM	0	0	21
Sars-CoV2	25	4	21.78	23.09	HBSS VTM	1.07	1.62	21
Sars-CoV2	25	7	21.2	23.54	HBSS VTM	0.49	2.07	21
Sars-CoV2	25	14	21.94	24.18	HBSS VTM	1.23	2.7077	21
Sars-CoV2	25	28	21.26	23.4	HBSS VTM	0.55	1.93	21
Sars-CoV2	26	0	21.55	22.81	NaCl	0	0	21
Sars-CoV2	26	4	22.45	24.14	NaCl	0.9	1.33	21
Sars-CoV2	26	7	22.04	25.29	NaCl	0.49	2.48	21
Sars-CoV2	26	14	22.26	24.32	NaCl	0.71	1.51239	21
Sars-CoV2	26	28	22.2	24.01	NaCl	0.65	1.2	21
Sars-CoV2	26	0	20.89	22.03	HBSS VTM	0	0	21
Sars-CoV2	26	4	22.1	25.9	HBSS VTM	1.21	3.87	21
Sars-CoV2	26	7	21.1	23.68	HBSS VTM	0.21	1.65	21
Sars-CoV2	26	14	21.12	22.98	HBSS VTM	0.23	0.949871	21
Sars-CoV2	26	28	21.19	22.37	HBSS VTM	0.3	0.34	21
Sars-CoV2	27	0	21.93	22.84	NaCl	0	0	21
Sars-CoV2	27	4	23.61	27.25	NaCl	1.68	4.41	21
Sars-CoV2	27	7	23.04	26.6	NaCl	1.11	3.76	21
Sars-CoV2	27	14	23.36	25.44	NaCl	1.43	2.60219	21
Sars-CoV2	27	28	23.28	25.68	NaCl	1.35	2.84	21
Sars-CoV2	27	0	20.43	21.56	HBSS VTM	0	0	21
Sars-CoV2	27	4	21.61	22.63	HBSS VTM	1.18	1.07	21
Sars-CoV2	27	7	21.23	24.06	HBSS VTM	0.8	2.5	21
Sars-CoV2	27	14	21.35	23.51	HBSS VTM	0.92	1.95379	21
Sars-CoV2	27	28	21.11	22.55	HBSS VTM	0.68	0.99	21
Sars-CoV2	28	0	19.05	20.12	NaCl	0	0	21
Sars-CoV2	28	4	19.86	22.28	NaCl	0.81	2.16	21
Sars-CoV2	28	7	18.89	20.55	NaCl	-0.16	0.43	21
Sars-CoV2	28	14	19.03	20.98	NaCl	-0.02	0.862835	21
Sars-CoV2	28	28	19.61	20	NaCl	0.56	-0.12	21
Sars-CoV2	28	0	18.53	19.64	HBSS VTM	0	0	21
Sars-CoV2	28	4	19.98	22.29	HBSS VTM	1.45	2.65	21
Sars-CoV2	28	7	19.04	20.81	HBSS VTM	0.51	1.17	21
Sars-CoV2	28	14	19.62	21.67	HBSS VTM	1.09	2.03419	21
Sars-CoV2	28	28	19.52	19.94	HBSS VTM	0.99	0.3	21
Sars-CoV2	29	0	26.88	28.84	NaCl	0	0	21
Sars-CoV2	29	4	28	30.63	NaCl	1.12	1.79	21
Sars-CoV2	29	7	27.14	30.18	NaCl	0.26	1.34	21
Sars-CoV2	29	14	29.43	31.81	NaCl	2.55	2.97221	21
Sars-CoV2	29	28	45	45	NaCl	18.12	16.16	21
Sars-CoV2	29	0	25.53	27.09	HBSS VTM	0	0	21
Sars-CoV2	29	4	27.06	29.63	HBSS VTM	1.53	2.54	21
Sars-CoV2	29	7	26.27	28.57	HBSS VTM	0.74	1.48	21
Sars-CoV2	29	14	27.46	30.28	HBSS VTM	1.93	3.19149	21
Sars-CoV2	29	28	27.24	28.21	HBSS VTM	1.71	1.12	21
Sars-CoV2	30	0	23.05	23.84	NaCl	0	0	21
Sars-CoV2	30	4	24.48	24.8	NaCl	1.43	0.96	21
Sars-CoV2	30	7	23.74	24.63	NaCl	0.69	0.79	21
Sars-CoV2	30	14	23.72	25.16	NaCl	0.67	1.31768	21
Sars-CoV2	30	28	23.37	23.67	NaCl	0.32	-0.17	21
Sars-CoV2	30	0	22.38	23.25	HBSS VTM	0	0	21
Sars-CoV2	30	4	23.51	24.22	HBSS VTM	1.13	0.97	21
Sars-CoV2	30	7	22.66	23.5	HBSS VTM	0.28	0.25	21
Sars-CoV2	30	14	23.56	24.99	HBSS VTM	1.18	1.74003	21
Sars-CoV2	30	28	23.44	23.52	HBSS VTM	1.06	0.27	21
Sars-CoV2	31	0	24.18	26.16	NaCl	0	0	21
Sars-CoV2	31	4	24.95	28.65	NaCl	0.77	2.49	21
Sars-CoV2	31	7	24.33	26.59	NaCl	0.15	0.43	21
Sars-CoV2	31	14	24.79	27.17	NaCl	0.61	1.00653	21
Sars-CoV2	31	28	24.26	24.78	NaCl	0.08	-1.38	21
Sars-CoV2	31	0	23.94	25.96	HBSS VTM	0	0	21
Sars-CoV2	31	4	24.83	29.86	HBSS VTM	0.89	3.9	21
Sars-CoV2	31	7	23.39	25.37	HBSS VTM	-0.55	-0.59	21
Sars-CoV2	31	14	24.02	26.26	HBSS VTM	0.08	0.296651	21
Sars-CoV2	31	28	24.32	25	HBSS VTM	0.38	-0.96	21
Sars-CoV2	32	0	23.96	25.06	NaCl	0	0	21
Sars-CoV2	32	4	24.72	27.81	NaCl			21
Sars-CoV2	32	7	23.97	25.02	NaCl	0.01	-0.04	21
Sars-CoV2	32	14	23.96	26.09	NaCl	0	1.03193	21
Sars-CoV2	32	28	24.19	24.67	NaCl	0.23	-0.39	21
Sars-CoV2	32	0	23.27	24.23	HBSS VTM	0	0	21
Sars-CoV2	32	4	25.26	29.38	HBSS VTM	1.99	5.15	21
Sars-CoV2	32	7	23.61	25.42	HBSS VTM	0.34	1.19	21
Sars-CoV2	32	14	24.26	26.02	HBSS VTM	0.99	1.78773	21
Sars-CoV2	32	28	23.92	24.14	HBSS VTM	0.65	-0.09	21
pathogen	Patient_StabilityCorona	days	Cq E	Cq S	Medium	delta Cq E	delta Cq S	temperature °C
Sars-CoV2	1	0	17.67	19.21	NaCl	0	0	21
Sars-CoV2	1	7	17.1	18.79	NaCl	-0.57	-0.42	21
Sars-CoV2	1	14	16.27	19.76	NaCl	-1.4	0.55	21
Sars-CoV2	2	0	28.54	30.61	NaCl	0	0	21
Sars-CoV2	2	7	29.84	N/A	NaCl	1.3	14.39	21
Sars-CoV2	2	14	29.53	31.97	NaCl	0.99	1.36	21
Sars-CoV2	3	0	23.76	25.64	NaCl	0	0	21
Sars-CoV2	3	7	24.83	26.92	NaCl	1.07	1.28	21
Sars-CoV2	3	14	23	25.88	NaCl	-0.76	0.24	21
Sars-CoV2	4	0	25.1	27.49	NaCl	0	0	21
Sars-CoV2	4	7	25.22	27.82	NaCl	0.12	0.33	21
Sars-CoV2	4	14	kein Eluat	kein Eluat	NaCl			21
Sars-CoV2	5	0	26.39	28.28	NaCl	0	0	21
Sars-CoV2	5	7	27.56	30.03	NaCl	1.17	1.75	21
Sars-CoV2	5	14	N/A	N/A	NaCl	18.61	16.72	21
Sars-CoV2	6	0	28.15	29.54	NaCl	0	0	21
Sars-CoV2	6	7	28.93	N/A	NaCl	0.78	15.46	21
Sars-CoV2	6	14	27.5	30.12	NaCl	-0.65	0.58	21
Sars-CoV2	7	0	30.66	32.3	UTM	0	0	21
Sars-CoV2	7	7	30.04	N/A	UTM	-0.62	12.7	21
Sars-CoV2	7	14	30.03	33.09	UTM	-0.63	0.79	21
Sars-CoV2	8	0	18.49	19.09	UTM	0	0	21
Sars-CoV2	8	7	17.36	18.24	UTM	-1.13	-0.85	21
Sars-CoV2	8	14	18.12	19.56	UTM	-0.37	0.47	21
Sars-CoV2	9	0	28.91	31.2	UTM	0	0	21
Sars-CoV2	9	7	27.78	31.67	UTM	-1.13	0.47	21
Sars-CoV2	9	14	27.94	31.18	UTM	-0.97	-0.02	21
Sars-CoV2	10	0	19.25	20.07	UTM	0	0	21
Sars-CoV2	10	7	kein Eluat	kein Eluat	UTM			21
Sars-CoV2	10	14	18.74	21.66	UTM	-0.51	1.59	21
Sars-CoV2	11	0	29.02	31.12	UTM	0	0	21
Sars-CoV2	11	7	27.58	29.63	UTM	-1.44	-1.49	21
Sars-CoV2	11	14	27.95	31.83	UTM	-1.07	0.71	21
Sars-CoV2	12	0	30.67	31.97	UTM	0	0	21
Sars-CoV2	12	7	33.8	N/A	UTM	3.13	13.03	21
Sars-CoV2	12	14	32.07	36.62	UTM	1.4	4.65	21
Sars-CoV2	13	0	13.86		HBSS VTM	0		21
Sars-CoV2	13	7	14.11		HBSS VTM	0.25		21
Sars-CoV2	14	0	25.08		HBSS VTM	0		21
Sars-CoV2	14	7	24.65		HBSS VTM	-0.43		21
Sars-CoV2	15	0	18.57		HBSS VTM	0		21
Sars-CoV2	15	7	16.86		HBSS VTM	-1.71		21
Sars-CoV2	16	0	25.31		HBSS VTM	0		21
Sars-CoV2	16	7	25.17		HBSS VTM	-0.14		21
Sars-CoV2	17	0	15.91		NaCl	0		21
Sars-CoV2	17	7	14.94		NaCl	-0.97		21
Sars-CoV2	18	0	31.34		NaCl	0		21
Sars-CoV2	18	7	32.27		NaCl	0.93		21
Sars-CoV2	19	0	30.05		NaCl	0		21
Sars-CoV2	19	7	30.07		NaCl	0.02		21
Sars-CoV2	20	0	18.85		NaCl	0		21
Sars-CoV2	20	7	18.85		NaCl	0		21
pathogen	Patient_StabilityCorona	days	Cq target	Medium	delta Cq	temperature °C
Adenovirus	1	0	29.79	NaCl	0	21
Adenovirus	1	4	28.24	NaCl	-1.55	21
Adenovirus	1	7	28.26	NaCl	-1.53	21
Adenovirus	1	14	28.51	NaCl	-1.28	21
Adenovirus	1	28	27.67	NaCl	-2.12	21
Adenovirus	1	0	28.5	HBSS VTM	0	21
Adenovirus	1	4	28.69	HBSS VTM	0.19	21
Adenovirus	1	7	27.29	HBSS VTM	-1.21	21
Adenovirus	1	14	28.76	HBSS VTM	0.26	21
Adenovirus	1	28	28.09	HBSS VTM	-0.41	21
Adenovirus	2	0	26.21	NaCl	0	21
Adenovirus	2	4	26.52	NaCl	0.31	21
Adenovirus	2	7	25.55	NaCl	-0.66	21
Adenovirus	2	14	24.65	NaCl	-1.56	21
Adenovirus	2	28	24.7	NaCl	-1.51	21
Adenovirus	2	0	25.92	HBSS VTM	0	21
Adenovirus	2	4	26.17	HBSS VTM	0.25	21
Adenovirus	2	7	25.21	HBSS VTM	-0.71	21
Adenovirus	2	14	25.67	HBSS VTM	-0.25	21
Adenovirus	2	28	24.41	HBSS VTM	-1.51	21
Adenovirus	3	0	23.54	NaCl	0	21
Adenovirus	3	4	22.93	NaCl	-0.61	21
Adenovirus	3	7	23.04	NaCl	-0.5	21
Adenovirus	3	14	25.11	NaCl	1.57	21
Adenovirus	3	28	26.88	NaCl	3.34	21
Adenovirus	3	0	22.81	HBSS VTM	0	21
Adenovirus	3	4	22.59	HBSS VTM	-0.22	21
Adenovirus	3	7	22.26	HBSS VTM	-0.55	21
Adenovirus	3	14	23.58	HBSS VTM	0.77	21
Adenovirus	3	28	23.53	HBSS VTM	0.72	21
Respiratory syncial virus	1	0	24.36	NaCl	0	21
Respiratory syncial virus	1	4	22.42	NaCl	-1.94	21
Respiratory syncial virus	1	7	22.24	NaCl	-2.12	21
Respiratory syncial virus	1	14	22.67	NaCl	-1.69	21
Respiratory syncial virus	1	28	22.74	NaCl	-1.62	21
Respiratory syncial virus	1	0	21.04	HBSS VTM	0	21
Respiratory syncial virus	1	4	21.26	HBSS VTM	0.22	21
Respiratory syncial virus	1	7	20.38	HBSS VTM	-0.66	21
Respiratory syncial virus	1	14	21.43	HBSS VTM	0.39	21
Respiratory syncial virus	1	28	19.77	HBSS VTM	-1.27	21
Respiratory syncial virus	2	0	24.49	NaCl	0	21
Respiratory syncial virus	2	4	25.49	NaCl	1	21
Respiratory syncial virus	2	7	25.98	NaCl	1.49	21
Respiratory syncial virus	2	14	26.66	NaCl	2.17	21
Respiratory syncial virus	2	28	31.57	NaCl	7.08	21
Respiratory syncial virus	2	0	23.56	HBSS VTM	0	21
Respiratory syncial virus	2	4	23.58	HBSS VTM	0.02	21
Respiratory syncial virus	2	7	22.58	HBSS VTM	-0.98	21
Respiratory syncial virus	2	14	23.37	HBSS VTM	-0.19	21
Respiratory syncial virus	2	28	22.79	HBSS VTM	-0.77	21
Respiratory syncial virus	3	0	24.33	NaCl	0	21
Respiratory syncial virus	3	4	22.77	NaCl	-1.56	21
Respiratory syncial virus	3	7	24.35	NaCl	0.02	21
Respiratory syncial virus	3	14	26.15	NaCl	1.82	21
Respiratory syncial virus	3	28	25.44	NaCl	1.11	21
Respiratory syncial virus	3	0	23.13	HBSS VTM	0	21
Respiratory syncial virus	3	4	23.41	HBSS VTM	0.28	21
Respiratory syncial virus	3	7	22.99	HBSS VTM	-0.14	21
Respiratory syncial virus	3	14	24.13	HBSS VTM	1	21
Respiratory syncial virus	3	28	23.03	HBSS VTM	-0.1	21
Rhinovirus	1	0	22.88	NaCl	0	21
Rhinovirus	1	4	21.05	NaCl	-1.83	21
Rhinovirus	1	7	20.23	NaCl	-2.65	21
Rhinovirus	1	14	22.71	NaCl	-0.17	21
Rhinovirus	1	28	22.19	NaCl	-0.69	21
Rhinovirus	1	0	22.41	HBSS VTM	0	21
Rhinovirus	1	4	21.77	HBSS VTM	-0.64	21
Rhinovirus	1	7	22.38	HBSS VTM	-0.03	21
Rhinovirus	1	14	24.15	HBSS VTM	1.74	21
Rhinovirus	1	28	26.9	HBSS VTM	4.49	21
Rhinovirus	2	0	25.26	NaCl	0	21
Rhinovirus	2	4	23.75	NaCl	-1.51	21
Rhinovirus	2	7	24.25	NaCl	-1.01	21
Rhinovirus	2	14	26.01	NaCl	0.75	21
Rhinovirus	2	28	26.64	NaCl	1.38	21
Rhinovirus	2	0	23.6	HBSS VTM	0	21
Rhinovirus	2	4	23.49	HBSS VTM	-0.11	21
Rhinovirus	2	7	23.4	HBSS VTM	-0.2	21
Rhinovirus	2	14	24.99	HBSS VTM	1.39	21
Rhinovirus	2	28	25.03	HBSS VTM	1.43	21
Rhinovirus	3	0	24	NaCl	0	21
Rhinovirus	3	4	24.16	NaCl	0.16	21
Rhinovirus	3	7	25.55	NaCl	1.55	21
Rhinovirus	3	14	24.58	NaCl	0.58	21
Rhinovirus	3	28	23.42	NaCl	-0.58	21
Rhinovirus	3	0	23.23	HBSS VTM	0	21
Rhinovirus	3	4	23.52	HBSS VTM	0.29	21
Rhinovirus	3	7	22.87	HBSS VTM	-0.36	21
Rhinovirus	3	14	25.63	HBSS VTM	2.4	21
Rhinovirus	3	28	26.71	HBSS VTM	3.48	21
Influenza A	1	0	31.26	NaCl	0	21
Influenza A	1	4	30.42	NaCl	-0.84	21
Influenza A	1	7	30.27	NaCl	-0.99	21
Influenza A	1	14	32.17	NaCl	0.91	21
Influenza A	1	28	31.97	NaCl	0.71	21
Influenza A	1	0	30.37	HBSS VTM	0	21
Influenza A	1	4	30.11	HBSS VTM	-0.26	21
Influenza A	1	7	29.72	HBSS VTM	-0.65	21
Influenza A	1	14	30.53	HBSS VTM	0.16	21
Influenza A	1	28	29.87	HBSS VTM	-0.5	21
Influenza A	2	0	28.52	NaCl	0	21
Influenza A	2	4	28.45	NaCl	-0.07	21
Influenza A	2	7	28.27	NaCl	-0.25	21
Influenza A	2	14	29.13	NaCl	0.61	21
Influenza A	2	28	29.76	NaCl	1.24	21
Influenza A	2	0	28.03	HBSS VTM	0	21
Influenza A	2	4	28.3	HBSS VTM	0.27	21
Influenza A	2	7	28.09	HBSS VTM	0.06	21
Influenza A	2	14	27.68	HBSS VTM	-0.35	21
Influenza A	2	28	27.83	HBSS VTM	-0.2	21
Influenza A	3	0	32.39	NaCl	0	21
Influenza A	3	4	34.01	NaCl	1.62	21
Influenza A	3	7	33.56	NaCl	1.17	21
Influenza A	3	14	34.27	NaCl	1.88	21
Influenza A	3	28	38.82	NaCl	6.43	21
Influenza A	3	0	31.45	HBSS VTM	0	21
Influenza A	3	4	33.02	HBSS VTM	1.57	21
Influenza A	3	7	32.49	HBSS VTM	1.04	21
Influenza A	3	14	33.39	HBSS VTM	1.94	21
Influenza A	3	28	32.77	HBSS VTM	1.32	21
MPV	1	0	28.41	NaCl	0	21
MPV	1	4	28.66	NaCl	0.25	21
MPV	1	7	29.18	NaCl	0.77	21
MPV	1	14	30.53	NaCl	2.12	21
MPV	1	28	29.74	NaCl	1.33	21
MPV	1	0	23.47	HBSS VTM	0	21
MPV	1	4	25.26	HBSS VTM	1.79	21
MPV	1	7	25.03	HBSS VTM	1.56	21
MPV	1	14	25.55	HBSS VTM	2.08	21
MPV	1	28	24.61	HBSS VTM	1.14	21
MPV	2	0	25.54	NaCl	0	21
MPV	2	4	25.32	NaCl	-0.22	21
MPV	2	7	25.32	NaCl	-0.22	21
MPV	2	14	28.58	NaCl	3.04	21
MPV	2	28	27.26	NaCl	1.72	21
MPV	2	0	25.21	HBSS VTM	0	21
MPV	2	4	26.01	HBSS VTM	0.8	21
MPV	2	7	28.92	HBSS VTM	3.71	21
MPV	2	14	33.53	HBSS VTM	8.32	21
MPV	2	28	31.87	HBSS VTM	6.66	21
MPV	3	0	23.75	NaCl	0	21
MPV	3	4	24.26	NaCl	0.51	21
MPV	3	7	24.18	NaCl	0.43	21
MPV	3	14	25.33	NaCl	1.58	21
MPV	3	28	25.08	NaCl	1.33	21
MPV	3	0	23.26	HBSS VTM	0	21
MPV	3	4	24.09	HBSS VTM	0.83	21
MPV	3	7	22.87	HBSS VTM	-0.39	21
MPV	3	14	23.93	HBSS VTM	0.67	21
MPV	3	28	22.77	HBSS VTM	-0.49	21

## Sheet: Supplementary  Table S2 28 °C
Supplementary Table S2- Analysis of the target gene stability of SARS-CoV-2 and other respiratory viruses used in diagnosis in saline and HBSS VTM transport media at different temperatures
Cq-values and the calculated ΔCq-values for E and S gene of SARS-CoV-2 and the target gene of the other respiratory viruses are listed
for the corresponding storage conditions (3 transport media NaCl, HBSS VTM and UTM at 28 °C)
“Not detectable” signals were set to 45 cycles.
pathogen	Patient_StabilityCorona	days	Cq E	Cq S	Medium	delta Cq E	delta Cq S	temperature °C		SARS-CoV-2	meanCq ± SEM T0 E	meanCq ± SEM T0 S	meanCq ± SEM T4 E	meanCq ± SEM T4 S	meanCq ± SEM T7 E	meanCq ± SEM T7 S	meanCq ± SEM T14 E	meanCq ± SEM T14 S	meanCq ± SEM T28 E	meanCq ± SEM T28 S	p value E	p value ΔCp E	p value S	p value ΔCp S
Sars-CoV2	21	0	22.07	23.31	NaCl	0	0	28		NaCl	22.24 ± 1.116	23.5 ± 1.223	23.46 ± 1.194	26.19 ± 1.416	22.86 ± 1.218	25.47 ± 1.397	23.14 ± 1.163	26.24 ± 1.736	23.42 ± 1.177	24.69 ± 1.3	0.659	0.385	0.5814	0.287
Sars-CoV2	21	4	23.37	27.04	NaCl	1.3	3.73	28		HBSS VTM	21.69 ± 1.116	22.96 ± 1.124	22.49 ± 1.048	24.7 ± 1.219	21.96 ± 1.067	24.49 ± 1.297	22.44 ± 1.080	24.8 ± 1.229	23.02 ± 1.048	24.04 ± 1.192
Sars-CoV2	21	7	22.16	24.76	NaCl	0.09	1.45	28
Sars-CoV2	21	14	22.4	25.17	NaCl	0.32923	1.85602	28
Sars-CoV2	21	28	22.21	22.95	NaCl	0.14	-0.36	28		Adenovirus	meanCq ± SEM T0	meanCq ± SEM T4	meanCq ± SEM T7	meanCq ± SEM T14	meanCq ± SEM T28	p value	p value ΔCp
Sars-CoV2	21	0	22.19	23.66	HBSS VTM	0	0	28		NaCl	26.513± 1.811	25.953 ± 1.528	25.397 ± 1.103	26.59 ± 0.811	26.477 ± 0.764	0.75	0.852
Sars-CoV2	21	4	23.62	27.62	HBSS VTM	1.43	3.96	28		HBSS VTM	25.743 ± 1.645	26.1 ± 1.596	24.61 ± 1.412	26.087 ± 1.213	25.313 ± 1.199
Sars-CoV2	21	7	22.33	25.36	HBSS VTM	0.14	1.7	28
Sars-CoV2	21	14	22.9	25.41	HBSS VTM	0.709809	1.74827	28		Respiratory syncial virus	meanCq ± SEM T0	meanCq ± SEM T4	meanCq ± SEM T7	meanCq ± SEM T14	meanCq ± SEM T28	p value	p value ΔCp
Sars-CoV2	21	28	24.14	24.66	HBSS VTM	1.95	1	28		NaCl	24.393 ± 0.049	24.51 ± 0.996	24.223 ± 1.55	25.533 ± 1.753	24.557 ± 2.608	0.244	0.857
Sars-CoV2	22	0	12.65	13.22	NaCl	0	0	28		HBSS VTM	22.577 ± 0.778	23.21 ± 0.765	21.53 ± 0.587	22.617 ± 0.85	22.830 ± 0.462
Sars-CoV2	22	4	14.25	16.05	NaCl	1.6	2.83	28
Sars-CoV2	22	7	14.01	15.93	NaCl	1.36	2.71	28
Sars-CoV2	22	14	14.48	16.34	NaCl	1.82953	3.12132	28		Rhinovirus	meanCq ± SEM T0	meanCq ± SEM T4	meanCq ± SEM T7	meanCq ± SEM T14	meanCq ± SEM T28	p value	p value ΔCp
Sars-CoV2	22	28	14.41	14.84	NaCl	1.76	1.62	28		NaCl	24.047 ± 0.687	24.74 ± 0.754	23.203 ± 1.541	25.287 ± 1.603	25.1 ± 1.595	0.959	0.329
Sars-CoV2	22	0	13.74	14.53	HBSS VTM	0	0	28		HBSS VTM	2.08 ± 0.352	23.54 ± 0.366	22.713 ± 0.246	25.607 ± 0.305	27.093 ± 1.484
Sars-CoV2	22	4	14.46	16.06	HBSS VTM	0.72	1.53	28
Sars-CoV2	22	7	13.51	14.71	HBSS VTM	-0.23	0.18	28
Sars-CoV2	22	14	14.17	15.72	HBSS VTM	0.42703	1.193	28		Influenza A	meanCq ± SEM T0	meanCq ± SEM T4	meanCq ± SEM T7	meanCq ± SEM T14	meanCq ± SEM T28	p value	p value ΔCp
Sars-CoV2	22	28	15.03	14.83	HBSS VTM	1.29	0.3	28		NaCl	30.723 ± 1.149	31.9 ± 1.787	30.69 ± 1.627	32.017 ± 1.365	31.787 ± 1.369	0.624	0.615
Sars-CoV2	23	0	27.89	29.78	NaCl	0	0	28		HBSS VTM	29.95 ± 1.009	30.693 ± 1.346	30.077 ± 1.334	30.74 ± 1.638	3.387 ± 1.481
Sars-CoV2	23	4	30.84	34.49	NaCl	2.95	4.71	28
Sars-CoV2	23	7	31.44	36.02	NaCl	3.55	6.24	28
Sars-CoV2	23	14	31.06	41.85	NaCl	3.16988	12.0691	28		MPV	meanCq ± SEM T0	meanCq ± SEM T4	meanCq ± SEM T7	meanCq ± SEM T14	meanCq ± SEM T28	p value	p value ΔCp
Sars-CoV2	23	28	31.13	32.77	NaCl	3.24	2.99	28		NaCl	25.9 ± 1.357	27.183 ± 1.981	25.85 ± 1.531	28.027 ± 1.836	27.47 ± 1.641	0.565	0.65
Sars-CoV2	23	0	27.79	30.07	HBSS VTM	0	0	28		HBSS VTM	23.98 ± 0.618	25.517 ± 0.861	25.337 ± 1.858	26.9 ± 2.295	25.59 ± 2.348
Sars-CoV2	23	4	28.6	31.17	HBSS VTM	0.81	1.1	28
Sars-CoV2	23	7	28.77	32.97	HBSS VTM	0.98	2.9	28
Sars-CoV2	23	14	28.67	31.9	HBSS VTM	0.879446	1.83312	28
Sars-CoV2	23	28	28.44	29.19	HBSS VTM	0.65	-0.88	28
Sars-CoV2	24	0	21.27	22.2	NaCl	0	0	28
Sars-CoV2	24	4	22.21	24.19	NaCl	0.94	1.99	28
Sars-CoV2	24	7	21.69	24.02	NaCl	0.42	1.82	28
Sars-CoV2	24	14	22.02	24.14	NaCl	0.752331	1.94222	28
Sars-CoV2	24	28	22.12	22.31	NaCl	0.85	0.11	28
Sars-CoV2	24	0	20.88	22.04	HBSS VTM	0	0	28
Sars-CoV2	24	4	22.08	25.43	HBSS VTM	1.2	3.39	28
Sars-CoV2	24	7	21.53	24.63	HBSS VTM	0.65	2.59	28
Sars-CoV2	24	14	20.91	22.68	HBSS VTM	0.0290379	0.644555	28
Sars-CoV2	24	28	21.51	21.66	HBSS VTM	0.63	-0.38	28
Sars-CoV2	25	0	22.41	23.84	NaCl	0	0	28
Sars-CoV2	25	4	22.37	24.39	NaCl	-0.04	0.55	28
Sars-CoV2	25	7	22.12	24.56	NaCl	-0.29	0.72	28
Sars-CoV2	25	14	23.2	25.47	NaCl	0.786044	1.62522	28
Sars-CoV2	25	28	24.67	24.99	NaCl	2.26	1.15	28
Sars-CoV2	25	0	20.71	21.47	HBSS VTM	0	0	28
Sars-CoV2	25	4	21.44	22.34	HBSS VTM	0.73	0.87	28
Sars-CoV2	25	7	21.84	25.01	HBSS VTM	1.13	3.54	28
Sars-CoV2	25	14	21.41	23.43	HBSS VTM	0.7	1.96436	28
Sars-CoV2	25	28	21.69	22.02	HBSS VTM	0.98	0.55	28
Sars-CoV2	26	0	21.55	22.81	NaCl	0	0	28
Sars-CoV2	26	4	22.07	23.27	NaCl	0.52	0.46	28
Sars-CoV2	26	7	22.28	25.02	NaCl	0.73	2.21	28
Sars-CoV2	26	14	22.21	24.59	NaCl	0.66	1.78088	28
Sars-CoV2	26	28	22.06	23.63	NaCl	0.51	0.82	28
Sars-CoV2	26	0	20.89	22.03	HBSS VTM	0	0	28
Sars-CoV2	26	4	21.23	23.06	HBSS VTM	0.34	1.03	28
Sars-CoV2	26	7	20.97	22.91	HBSS VTM	0.08	0.88	28
Sars-CoV2	26	14	21.22	23.62	HBSS VTM	0.33	1.5943	28
Sars-CoV2	26	28	21.95	23.79	HBSS VTM	1.06	1.76	28
Sars-CoV2	27	0	21.93	22.84	NaCl	0	0	28
Sars-CoV2	27	4	23.34	25.42	NaCl	1.41	2.58	28
Sars-CoV2	27	7	22.93	25.56	NaCl	1	2.72	28
Sars-CoV2	27	14	23.37	25.84	NaCl	1.44	2.99952	28
Sars-CoV2	27	28	23.23	25.01	NaCl	1.3	2.17	28
Sars-CoV2	27	0	20.43	21.56	HBSS VTM	0	0	28
Sars-CoV2	27	4	21.21	22.79	HBSS VTM	0.78	1.23	28
Sars-CoV2	27	7	21.05	23.14	HBSS VTM	0.62	1.58	28
Sars-CoV2	27	14	21.59	24.12	HBSS VTM	1.16	2.55833	28
Sars-CoV2	27	28	22.04	23.62	HBSS VTM	1.61	2.06	28
Sars-CoV2	28	0	19.05	20.12	NaCl	0	0	28
Sars-CoV2	28	4	19.95	23.58	NaCl	0.9	3.46	28
Sars-CoV2	28	7	18.56	20.63	NaCl	-0.49	0.51	28
Sars-CoV2	28	14	19.33	21.45	NaCl	0.28	1.32873	28
Sars-CoV2	28	28	19.85	21.31	NaCl	0.8	1.19	28
Sars-CoV2	28	0	18.53	19.64	HBSS VTM	0	0	28
Sars-CoV2	28	4	19.3	21.21	HBSS VTM	0.77	1.57	28
Sars-CoV2	28	7	18.75	20.59	HBSS VTM	0.22	0.95	28
Sars-CoV2	28	14	19.15	20.91	HBSS VTM	0.62	1.27353	28
Sars-CoV2	28	28	19.74	20.44	HBSS VTM	1.21	0.8	28
Sars-CoV2	29	0	26.88	28.84	NaCl	0	0	28
Sars-CoV2	29	4	28.45	32.4	NaCl	1.57	3.56	28
Sars-CoV2	29	7	27.17	30.08	NaCl	0.29	1.24	28
Sars-CoV2	29	14	27.56	30.59	NaCl	0.68	1.75309	28
Sars-CoV2	29	28	27.58	29.69	NaCl	0.7	0.85	28
Sars-CoV2	29	0	25.53	27.09	HBSS VTM	0	0	28
Sars-CoV2	29	4	27.34	31.01	HBSS VTM	1.81	3.92	28
Sars-CoV2	29	7	26.07	29.91	HBSS VTM	0.54	2.82	28
Sars-CoV2	29	14	27.16	30.32	HBSS VTM	1.63	3.23491	28
Sars-CoV2	29	28	28.19	30.23	HBSS VTM	2.66	3.14	28
Sars-CoV2	30	0	23.05	23.84	NaCl	0	0	28
Sars-CoV2	30	4	24.17	24.59	NaCl	1.12	0.75	28
Sars-CoV2	30	7	23.91	25.01	NaCl	0.86	1.17	28
Sars-CoV2	30	14	23.32	25.01	NaCl	0.27	1.16517	28
Sars-CoV2	30	28	23.6	24.09	NaCl	0.55	0.25	28
Sars-CoV2	30	0	22.38	23.25	HBSS VTM	0	0	28
Sars-CoV2	30	4	22.95	23.38	HBSS VTM	0.57	0.13	28
Sars-CoV2	30	7	22.4	23.29	HBSS VTM	0.02	0.04	28
Sars-CoV2	30	14	23.58	25.16	HBSS VTM	1.2	1.90777	28
Sars-CoV2	30	28	24.18	24.58	HBSS VTM	1.8	1.33	28
Sars-CoV2	31	0	24.18	26.16	NaCl	0	0	28
Sars-CoV2	31	4	24.96	27.61	NaCl	0.78	1.45	28
Sars-CoV2	31	7	24.31	28	NaCl	0.13	1.84	28
Sars-CoV2	31	14	25.04	28.19	NaCl	0.86	2.02857	28
Sars-CoV2	31	28	25.25	27.1	NaCl	1.07	0.94	28
Sars-CoV2	31	0	23.94	25.96	HBSS VTM	0	0	28
Sars-CoV2	31	4	23.82	26.65	HBSS VTM	-0.12	0.69	28
Sars-CoV2	31	7	23.01	25.96	HBSS VTM	-0.93	0	28
Sars-CoV2	31	14	24.4	27.78	HBSS VTM	0.46	1.82312	28
Sars-CoV2	31	28	24.89	26.76	HBSS VTM	0.95	0.8	28
Sars-CoV2	32	0	23.96	25.06	NaCl	0	0	28
Sars-CoV2	32	4	25.5	31.29	NaCl			28
Sars-CoV2	32	7	23.71	26	NaCl	-0.25	0.94	28
Sars-CoV2	32	14	23.65	26.26	NaCl	-0.31	1.20407	28
Sars-CoV2	32	28	24.91	27.57	NaCl	0.95	2.51	28
Sars-CoV2	32	0	23.27	24.23	HBSS VTM	0	0	28
Sars-CoV2	32	4	23.84	25.73	HBSS VTM	0.57	1.5	28
Sars-CoV2	32	7	23.32	25.43	HBSS VTM	0.05	1.2	28
Sars-CoV2	32	14	24.12	26.6	HBSS VTM	0.85	2.37143	28
Sars-CoV2	32	28	24.46	26.67	HBSS VTM	1.19	2.44	28
pathogen	Patient_StabilityCorona	days	Cq target	Medium	delta Cq	temperature °C
Adenovirus	1	0	29.79	NaCl	0	28
Adenovirus	1	4	28.36	NaCl	-1.43	28
Adenovirus	1	7	27.33	NaCl	-2.46	28
Adenovirus	1	14	28.21	NaCl	-1.58	28
Adenovirus	1	28	27.97	NaCl	-1.82	28
Adenovirus	1	0	28.5	HBSS VTM	0	28
Adenovirus	1	4	28.86	HBSS VTM	0.36	28
Adenovirus	1	7	27.25	HBSS VTM	-1.25	28
Adenovirus	1	14	28.43	HBSS VTM	-0.07	28
Adenovirus	1	28	27.71	HBSS VTM	-0.79	28
Adenovirus	2	0	26.21	NaCl	0	28
Adenovirus	2	4	26.38	NaCl	0.17	28
Adenovirus	2	7	25.35	NaCl	-0.86	28
Adenovirus	2	14	25.83	NaCl	-0.38	28
Adenovirus	2	28	25.45	NaCl	-0.76	28
Adenovirus	2	0	25.92	HBSS VTM	0	28
Adenovirus	2	4	26.11	HBSS VTM	0.19	28
Adenovirus	2	7	24.16	HBSS VTM	-1.76	28
Adenovirus	2	14	25.46	HBSS VTM	-0.46	28
Adenovirus	2	28	24.16	HBSS VTM	-1.76	28
Adenovirus	3	0	23.54	NaCl	0	28
Adenovirus	3	4	23.12	NaCl	-0.42	28
Adenovirus	3	7	23.51	NaCl	-0.03	28
Adenovirus	3	14	25.73	NaCl	2.19	28
Adenovirus	3	28	26.01	NaCl	2.47	28
Adenovirus	3	0	22.81	HBSS VTM	0	28
Adenovirus	3	4	23.33	HBSS VTM	0.52	28
Adenovirus	3	7	22.42	HBSS VTM	-0.39	28
Adenovirus	3	14	24.37	HBSS VTM	1.56	28
Adenovirus	3	28	24.07	HBSS VTM	1.26	28
Respiratory syncial virus	1	0	24.36	NaCl	0	28
Respiratory syncial virus	1	4	22.62	NaCl	-1.74	28
Respiratory syncial virus	1	7	21.55	NaCl	-2.81	28
Respiratory syncial virus	1	14	22.69	NaCl	-1.67	28
Respiratory syncial virus	1	28	19.76	NaCl	-4.6	28
Respiratory syncial virus	1	0	21.04	HBSS VTM	0	28
Respiratory syncial virus	1	4	21.69	HBSS VTM	0.65	28
Respiratory syncial virus	1	7	20.52	HBSS VTM	-0.52	28
Respiratory syncial virus	1	14	20.92	HBSS VTM	-0.12	28
Respiratory syncial virus	1	28	22.2	HBSS VTM	1.16	28
Respiratory syncial virus	2	0	24.49	NaCl	0	28
Respiratory syncial virus	2	4	26	NaCl	1.51	28
Respiratory syncial virus	2	7	26.92	NaCl	2.43	28
Respiratory syncial virus	2	14	28.73	NaCl	4.24	28
Respiratory syncial virus	2	28	28.73	NaCl	4.24	28
Respiratory syncial virus	2	0	23.56	HBSS VTM	0	28
Respiratory syncial virus	2	4	24.12	HBSS VTM	0.56	28
Respiratory syncial virus	2	7	22.54	HBSS VTM	-1.02	28
Respiratory syncial virus	2	14	23.38	HBSS VTM	-0.18	28
Respiratory syncial virus	2	28	22.56	HBSS VTM	-1	28
Respiratory syncial virus	3	0	24.33	NaCl	0	28
Respiratory syncial virus	3	4	24.91	NaCl	0.58	28
Respiratory syncial virus	3	7	24.2	NaCl	-0.13	28
Respiratory syncial virus	3	14	25.18	NaCl	0.85	28
Respiratory syncial virus	3	28	25.18	NaCl	0.85	28
Respiratory syncial virus	3	0	23.13	HBSS VTM	0	28
Respiratory syncial virus	3	4	23.82	HBSS VTM	0.69	28
Respiratory syncial virus	3	7	21.72	HBSS VTM	-1.41	28
Respiratory syncial virus	3	14	23.55	HBSS VTM	0.42	28
Respiratory syncial virus	3	28	23.73	HBSS VTM	0.6	28
Rhinovirus	1	0	22.88	NaCl	0	28
Rhinovirus	1	4	23.32	NaCl	0.44	28
Rhinovirus	1	7	20.31	NaCl	-2.57	28
Rhinovirus	1	14	22.62	NaCl	-0.26	28
Rhinovirus	1	28	22.16	NaCl	-0.72	28
Rhinovirus	1	0	22.41	HBSS VTM	0	28
Rhinovirus	1	4	23.29	HBSS VTM	0.88	28
Rhinovirus	1	7	22.23	HBSS VTM	-0.18	28
Rhinovirus	1	14	25.67	HBSS VTM	3.26	28
Rhinovirus	1	28	29.66	HBSS VTM	7.25	28
Rhinovirus	2	0	25.26	NaCl	0	28
Rhinovirus	2	4	25.89	NaCl	0.63	28
Rhinovirus	2	7	25.57	NaCl	0.31	28
Rhinovirus	2	14	28.16	NaCl	2.9	28
Rhinovirus	2	28	27.64	NaCl	2.38	28
Rhinovirus	2	0	23.6	HBSS VTM	0	28
Rhinovirus	2	4	23.07	HBSS VTM	-0.53	28
Rhinovirus	2	7	22.88	HBSS VTM	-0.72	28
Rhinovirus	2	14	25.05	HBSS VTM	1.45	28
Rhinovirus	2	28	24.52	HBSS VTM	0.92	28
Rhinovirus	3	0	24	NaCl	0	28
Rhinovirus	3	4	25.01	NaCl	1.01	28
Rhinovirus	3	7	23.73	NaCl	-0.27	28
Rhinovirus	3	14	25.08	NaCl	1.08	28
Rhinovirus	3	28	25.5	NaCl	1.5	28
Rhinovirus	3	0	23.23	HBSS VTM	0	28
Rhinovirus	3	4	24.26	HBSS VTM	1.03	28
Rhinovirus	3	7	23.03	HBSS VTM	-0.2	28
Rhinovirus	3	14	26.1	HBSS VTM	2.87	28
Rhinovirus	3	28	27.1	HBSS VTM	3.87	28
Influenza A	1	0	31.26	NaCl	0	28
Influenza A	1	4	31.93	NaCl	0.67	28
Influenza A	1	7	31.64	NaCl	0.38	28
Influenza A	1	14	32.36	NaCl	1.1	28
Influenza A	1	28	32.19	NaCl	0.93	28
Influenza A	1	0	30.37	HBSS VTM	0	28
Influenza A	1	4	30.96	HBSS VTM	0.59	28
Influenza A	1	7	30.03	HBSS VTM	-0.34	28
Influenza A	1	14	30.43	HBSS VTM	0.06	28
Influenza A	1	28	30.45	HBSS VTM	0.08	28
Influenza A	2	0	28.52	NaCl	0	28
Influenza A	2	4	28.79	NaCl	0.27	28
Influenza A	2	7	27.52	NaCl	-1	28
Influenza A	2	14	29.5	NaCl	0.98	28
Influenza A	2	28	29.24	NaCl	0.72	28
Influenza A	2	0	28.03	HBSS VTM	0	28
Influenza A	2	4	28.24	HBSS VTM	0.21	28
Influenza A	2	7	27.79	HBSS VTM	-0.24	28
Influenza A	2	14	28.07	HBSS VTM	0.04	28
Influenza A	2	28	27.79	HBSS VTM	-0.24	28
Influenza A	3	0	32.39	NaCl	0	28
Influenza A	3	4	34.98	NaCl	2.59	28
Influenza A	3	7	32.91	NaCl	0.52	28
Influenza A	3	14	34.19	NaCl	1.8	28
Influenza A	3	28	33.93	NaCl	1.54	28
Influenza A	3	0	31.45	HBSS VTM	0	28
Influenza A	3	4	32.88	HBSS VTM	1.43	28
Influenza A	3	7	32.41	HBSS VTM	0.96	28
Influenza A	3	14	33.72	HBSS VTM	2.27	28
Influenza A	3	28	32.92	HBSS VTM	1.47	28
MPV
MPV	1	0	28.41	NaCl	0	28
MPV	1	4	31.14	NaCl	2.73	28
MPV	1	7	28.54	NaCl	0.13	28
MPV	1	14	31.01	NaCl	2.6	28
MPV	1	28	30.24	NaCl	1.83	28
MPV	1	0	23.47	HBSS VTM	0	28
MPV	1	4	25.81	HBSS VTM	2.34	28
MPV	1	7	24.36	HBSS VTM	0.89	28
MPV	1	14	25.65	HBSS VTM	2.18	28
MPV	1	28	24.4	HBSS VTM	0.93	28
MPV	2	0	25.54	NaCl	0	28
MPV	2	4	25.37	NaCl	-0.17	28
MPV	2	7	25.77	NaCl	0.23	28
MPV	2	14	28.39	NaCl	2.85	28
MPV	2	28	27.61	NaCl	2.07	28
MPV	2	0	25.21	HBSS VTM	0	28
MPV	2	4	26.84	HBSS VTM	1.63	28
MPV	2	7	28.93	HBSS VTM	3.72	28
MPV	2	14	31.35	HBSS VTM	6.14	28
MPV	2	28	30.12	HBSS VTM	4.91	28
MPV	3	0	23.75	NaCl	0	28
MPV	3	4	25.04	NaCl	1.29	28
MPV	3	7	23.24	NaCl	-0.51	28
MPV	3	14	24.68	NaCl	0.93	28
MPV	3	28	24.56	NaCl	0.81	28
MPV	3	0	23.26	HBSS VTM	0	28
MPV	3	4	23.9	HBSS VTM	0.64	28
MPV	3	7	22.72	HBSS VTM	-0.54	28
MPV	3	14	23.7	HBSS VTM	0.44	28
MPV	3	28	22.25	HBSS VTM	-1.01	28
